# Supplementary material for: Hybrid Polyelectrolyte Nanocomplexes for Non-Viral Gene Delivery with Favorable Efficacy and Safety Profile
Source: Pharmaceutics. 2022 Jun 21;14(7):1310. doi: 10.3390/pharmaceutics14071310 (PMC9323431; doi:10.3390/pharmaceutics14071310)
Supplement: Supplementary file 1 [file pharmaceutics-14-01310-s001.zip]

Archive with 1 entries (1 files):
- pharmaceutics-1761032-supplementary.pdf
